# Supplementary material for: Relationship between persuasive metadiscoursal devices in research article abstracts and their attention on social media
Source: PLoS One. 2020 Apr 13;15(4):e0231305. doi: 10.1371/journal.pone.0231305 (PMC7153898; doi:10.1371/journal.pone.0231305)
Supplement: S1 Data — (XLSX) [file pone.0231305.s001.xlsx]

## Sheet: Top50_raw count
Year	Rank	A Score	News	Blog	Twitter	Facebook	Area	code	Sentence count	Token count	Average sentence length (words)	FRE	Logical Connectives	Frame Markers: Sequencing* 1. make sure sequenizer is real; 2. additional: english and roman numerical	Frame Markers: Label Stages	Frame Markers: Announce Goals	Frame Markers: Topic Shift	Frame Markers Subtotal	Code Glosses	Endophoric Markers	Evidentials	Interactive Subtotal	Hedges	Boosters	Aditional Boosters (e.g.find/found, confirm, conclude, particularly, inevitable(ly), strong(ly))	Booster subtotal	Attitude Markers	Relational Markers	Person Markers	Interactional Subtotal	Total
2014	1	5044	301	130	3801	342	Psychology and Cognitive Sciences	10	7	194	27.71	11.69	7	0	0	0	0	0	0	0	3	10	1	0	0	0	0	0	2	3	13
2014	2	4823	4	11	6669	50	Biological Sciences	1	10	224	22.4	3.95	6	0	0	0	0	0	1	0	3	10	2	1	2	3	0	0	2	7	17
2014	3	3500	127	34	3303	200	Medical and Health Sciences	8	6	157	26.17	-5.63	11	0	0	0	0	0	0	0	3	14	0	2	0	2	0	0	3	5	19
2014	4	2986	159	92	3295	102	Biological Sciences	1	7	154	22	15.31	3	0	0	0	0	0	2	0	3	8	1	1	1	2	0	0	4	7	15
2014	5	2956	54	33	2668	605	Biological Sciences	1	7	156	22.29	15.56	4	0	0	0	0	0	0	0	3	7	0	0	0	0	0	0	3	3	10
2014	6	2734	3	4	3084	1617	Medical and Health Sciences	8	19	322	16.95	46.71	6	0	0	0	0	0	0	0	3	9	1	0	0	0	0	0	1	2	11
2014	7	2392	156	19	1649	133	Information and Computing Sciences	7	6	153	25.5	25.02	5	0	0	0	0	0	1	0	3	9	0	1	0	1	0	0	2	3	12
2014	8	2246	34	22	2262	268	Information and Computing Sciences	6	8	160	20	35.31	3	0	0	0	0	0	0	0	3	6	2	1	0	1	0	0	0	3	9
2014	9	2160	82	32	1660	319	Medical and Health Sciences	8	9	259	28.78	2.22	12	0	0	0	0	0	0	0	3	15	0	1	0	1	2	0	5	8	23
2014	10	2146	127	14	1559	165	Medical and Health Sciences	8	15	234	15.6	44.58	5	0	0	0	0	0	1	0	3	9	2	1	0	1	0	0	1	4	13
2014	11	2066	84	36	1966	139	Medical and Health Sciences	8	5	122	24.4	11.48	6	1	0	0	0	1	0	0	3	10	2	1	0	1	0	1	2	6	16
2014	12	1869	56	20	1834	16	Earth Sciences	3	7	145	20.71	30.03	5	0	0	0	0	0	0	0	3	8	1	0	0	0	0	0	0	1	9
2014	13	1838	126	21	1156	241	Medical and Health Sciences	8	10	292	29.2	41.03	19	0	0	0	0	0	0	0	3	22	1	0	0	0	0	0	1	2	24
2014	14	1768	50	20	1662	0	Biological Sciences	1	10	199	19.9	18.29	8	0	0	0	0	0	1	0	3	12	4	0	1	1	0	0	1	6	18
2014	15	1694	57	9	1451	91	Earth Sciences	3	6	210	35	39.58	11	0	0	0	0	0	0	0	3	14	0	0	0	0	0	0	2	2	16
2014	16	1693	93	37	1010	212	Physical Sciences	9	6	137	22.83	36.07	6	0	0	0	0	0	1	0	3	10	4	1	0	1	0	0	0	5	15
2014	17	1692	0	0	2021	0	Medical and Health Sciences	8	8	197	24.62	40.98	6	0	0	0	0	0	0	0	3	9	1	0	0	0	0	0	0	1	10
2014	18	1597	29	12	1718	85	Physical Sciences	9	6	223	37.17	1.05	9	0	0	0	0	0	1	0	3	13	2	1	1	2	1	0	2	7	20
2014	19	1571	136	54	1096	21	Biological Sciences	1	7	178	25.43	18	7	0	0	0	0	0	0	0	3	10	0	0	0	0	0	0	3	3	13
2014	20	1479	39	25	1067	158	Medical and Health Sciences	8	9	146	16.22	3.21	5	0	0	0	0	0	0	0	3	8	2	0	1	1	0	0	2	5	13
2014	21	1451	102	27	787	29	Psychology and Cognitive Sciences	10	4	72	18	28.77	1	0	0	0	0	0	0	0	3	4	0	0	1	1	0	0	2	3	7
2014	22	1427	91	35	744	8	Biological Sciences	1	8	241	30.12	13.38	13	2	0	0	0	2	0	0	3	18	0	1	1	2	3	0	3	8	26
2014	23	1423	66	16	931	744	Medical and Health Sciences	8	15	367	24.47	47.61	17	0	0	0	0	0	0	0	3	20	0	1	0	1	0	0	0	1	21
2014	24	1403	32	27	1209	65	Psychology and Cognitive Sciences	10	6	126	21	41.83	4	0	0	0	0	0	0	0	3	7	1	1	1	2	1	3	2	9	16
2014	25	1380	41	16	1204	33	Psychology and Cognitive Sciences	10	6	132	22	15.95	4	0	0	0	0	0	1	0	3	8	0	0	1	1	0	0	2	3	11
2014	26	1344	107	10	951	72	Medical and Health Sciences	8	11	342	31.09	27.6	13	0	0	0	0	0	0	0	3	16	1	0	0	0	0	0	3	4	20
2014	27	1334	20	6	1858	12	Studies in Human Society	12	12	415	34.58	12.11	17	0	0	0	0	0	0	0	3	20	5	0	0	0	0	0	3	8	28
2014	28	1281	2	5	1714	1	Biological Sciences	1	9	203	22.56	33.49	14	0	0	0	0	0	0	0	3	17	2	0	0	0	1	0	0	3	20
2014	29	1249	79	25	631	23	Earth Sciences	3	4	96	24	15.92	5	0	0	0	0	0	0	0	3	8	1	1	0	1	2	1	1	6	14
2014	30	1243	58	29	871	4	Biological Sciences	1	7	187	26.71	10.97	8	0	0	0	0	0	0	0	3	11	1	0	0	0	1	0	2	4	15
2014	31	1209	160	12	150	0	Physical Sciences	9	4	125	31.25	51.26	4	0	0	0	0	0	1	0	3	8	1	0	0	0	0	0	1	2	10
2014	32	1181	50	26	1042	155	Medical and Health Sciences	8	13	336	25.85	41.62	12	0	0	0	0	0	0	0	3	15	1	0	1	1	0	0	0	2	17
2014	33	1141	92	34	411	579	Medical and Health Sciences	8	5	100	20	18.18	3	0	0	0	0	0	0	0	3	6	0	0	1	1	0	0	0	1	7
2014	34	1138	15	11	1276	127	Psychology and Cognitive Sciences	10	11	342	31.09	15.23	18	2	0	0	0	2	0	0	3	23	2	2	2	4	2	0	7	15	38
2014	35	1120	92	23	466	27	Biological Sciences	1	5	144	28.8	6.64	8	0	0	0	0	0	0	0	3	11	1	0	0	0	0	0	1	2	13
2014	36	1077	47	21	835	85	Psychology and Cognitive Sciences	10	2	72	36	38.7	2	0	0	0	0	0	0	0	3	5	0	1	1	2	1	0	1	4	9
2014	37	1074	17	7	1193	15	Medical and Health Sciences	8	6	159	26.5	13.93	5	0	0	0	0	0	0	0	3	8	0	0	0	0	0	0	1	1	9
2014	38	1068	36	45	1403	47	Studies in Human Society	12	9	180	20	17.34	8	0	0	0	0	0	0	0	3	11	2	0	1	1	0	0	1	4	15
2014	39	1060	20	7	1051	0	Chemical Sciences	2	6	169	28.17	29.57	9	0	0	0	0	0	0	0	3	12	3	0	0	0	2	0	0	5	17
2014	40	1027	17	8	1098	98	Medical and Health Sciences	8	11	314	28.55	33.18	28	0	1	0	0	1	0	0	3	32	0	0	0	0	0	0	1	1	33
2014	41	1018	55	20	875	199	Medical and Health Sciences	8	10	387	38.7	33.55	13	0	0	0	0	0	0	0	3	16	5	0	3	3	0	0	2	10	26
2014	42	1018	79	27	464	27	Biological Sciences	1	6	142	23.67	21.95	8	0	0	0	0	0	0	0	3	11	1	2	0	2	0	1	3	7	18
2014	43	1005	79	26	393	26	Medical and Health Sciences	8	6	132	22	35.81	5	0	0	0	0	0	0	0	3	8	2	0	0	0	1	0	0	3	11
2014	44	1005	95	16	385	38	Medical and Health Sciences	8	7	152	21.71	22.27	9	0	1	0	0	1	0	0	3	13	2	1	0	1	0	0	1	4	17
2014	45	1000	0	3	1229	60	Engineering	4	5	132	26.4	31.35	7	0	0	0	0	0	0	0	3	10	0	4	0	4	0	0	0	4	14
2014	46	982	62	19	508	9	Medical and Health Sciences	8	3	69	23	14.29	4	0	0	0	0	0	0	0	3	7	0	1	1	2	0	0	1	3	10
2014	47	972	96	20	392	6	Medical and Health Sciences	8	6	169	28.17	29.57	7	0	0	0	0	0	0	0	3	10	1	2	1	3	0	0	3	7	17
2014	48	969	75	23	367	36	Biological Sciences	1	5	142	28.4	27.87	3	0	0	0	0	0	0	0	3	6	1	2	0	2	0	0	2	5	11
2014	49	967	26	1	1023	14	Medical and Health Sciences	8	5	156	31.2	20.07	8	0	0	0	0	0	0	0	3	11	2	0	1	1	0	0	1	4	15
2015	1	2782	97	61	2428	161	Medical and Health Sciences	8	9	167	18.56	15.76	5	0	0	0	0	0	0	0	3	8	2	0	0	0	0	0	4	6	14
2015	2	2728	57	30	2596	275	Medical and Health Sciences	8	15	471	31.4	47.08	14	0	0	0	0	0	1	0	3	18	2	0	0	0	1	2	0	5	23
2015	3	2432	100	46	1641	128	Earth & Environmental Sciences	3	10	257	25.7	31.3	5	1	0	0	0	1	1	0	3	10	5	1	0	1	1	0	4	11	21
2015	4	2340	184	52	1317	191	Medical and Health Sciences	8	6	130	21.67	37.12	4	0	0	0	0	0	1	0	3	8	1	2	1	3	1	0	1	6	14
2015	5	2294	74	60	1975	42	Research and Reproducibility	11	6	145	24.17	-0.9	6	0	0	0	0	0	0	0	3	9	0	0	0	0	0	0	1	1	10
2015	6	2129	162	38	1196	252	Earth & Environmental Sciences	3	4	165	41.25	12.17	9	0	0	0	0	0	0	0	3	12	2	0	1	1	0	0	3	6	18
2015	7	2013	118	86	1495	67	Earth & Environmental Sciences	3	5	299	59.8	-2.12	13	0	0	0	0	0	0	0	3	16	3	4	0	4	0	0	4	11	27
2015	8	1913	2	14	3104	84	Research and Reproducibility	11	8	159	19.88	22.25	8	0	0	0	0	0	0	0	3	11	2	2	1	3	3	1	3	12	23
2015	9	1873	17	7	2312	6	Information and Computing Sciences	6	6	158	26.33	13.05	9	0	1	0	0	1	2	0	3	15	0	0	0	0	0	0	2	2	17
2015	10	1634	63	14	2071	2	Studies in Human Society	12	8	201	25.12	2.87	15	0	0	0	0	0	0	0	3	18	1	0	0	0	0	0	1	2	20
2015	11	1546	86	33	994	27	Earth & Environmental Sciences	3	6	151	25.17	37.86	6	0	0	0	0	0	0	0	3	9	5	1	0	1	0	0	4	10	19
2015	12	1533	66	15	1278	59	Medical and Health Sciences	8	14	475	33.93	33.12	20	0	0	0	0	0	0	0	3	23	2	1	0	1	0	1	6	10	33
2015	13	1514	42	30	1269	201	Biological Sciences	1	6	179	29.83	19.17	8	0	0	0	0	0	0	0	3	11	2	0	0	0	0	0	1	3	14
2015	14	1487	54	35	1319	58	Research and Reproducibility	11	10	281	28.1	10.92	8	0	0	0	0	0	0	0	3	11	1	0	0	0	0	1	0	2	13
2015	15	1480	94	29	747	174	Medical and Health Sciences	8	8	249	31.12	25.41	8	0	0	0	0	0	0	0	3	11	2	1	0	1	1	0	2	6	17
2015	16	1453	89	38	727	142	Medical and Health Sciences	8	3	107	35.67	6.97	4	0	0	0	0	0	0	0	3	7	0	0	0	0	0	0	2	2	9
2015	17	1443	130	63	511	26	Biological Sciences	1	9	232	25.78	21.32	12	0	0	0	0	0	2	0	3	17	1	1	1	2	0	0	5	8	25
2015	18	1442	111	47	629	29	Earth & Environmental Sciences	3	8	214	26.75	26.3	13	0	0	0	0	0	0	0	3	16	3	3	0	3	0	0	1	7	23
2015	19	1426	42	36	1265	25	Earth & Environmental Sciences	3	7	199	28.43	26.64	7	0	0	0	0	0	0	0	3	10	0	0	3	3	0	0	4	7	17
2015	20	1423	71	22	945	33	Biological Sciences	1	9	266	29.56	-1.59	14	0	0	0	0	0	0	0	3	17	1	1	1	2	1	0	0	4	21
2015	21	1415	124	22	403	31	Biological Sciences	1	3	107	35.67	12.5	6	0	0	0	0	0	0	0	3	9	1	0	0	0	0	0	1	2	11
2015	22	1409	84	19	745	79	Information and Computing Sciences	6	5	167	33.4	-0.32	8	3	0	0	0	3	1	0	3	15	0	4	0	4	1	0	2	7	22
2015	23	1394	106	47	525	4	Physical Sciences	9	10	269	26.9	25.11	10	0	0	0	0	0	0	0	3	13	2	1	3	4	0	0	8	14	27
2015	24	1387	3	2	3251	13	Studies in Human Society	12	7	247	35.29	18.26	17	0	0	0	0	0	2	0	3	22	3	0	0	0	0	1	0	4	26
2015	25	1319	49	20	1012	12	Information and Computing Sciences	6	8	295	36.88	5.37	12	0	0	0	0	0	1	0	3	16	1	1	0	1	1	0	3	6	22
2015	26	1319	49	18	1337	54	Medical and Health Sciences	8	14	354	25.29	44.95	23	0	0	0	0	0	0	0	3	26	0	0	1	1	0	0	0	1	27
2015	27	1311	122	35	420	99	Earth & Environmental Sciences	3	5	133	26.6	29.72	3	0	0	0	0	0	0	0	3	6	1	1	0	1	0	0	2	4	10
2015	28	1279	39	7	1424	71	Medical and Health Sciences	8	24	573	23.88	27.72	37	0	0	0	0	0	0	0	3	40	2	1	0	1	1	0	2	6	46
2015	29	1240	22	12	1429	106	Biological Sciences	1	11	269	24.45	18.79	16	0	0	0	0	0	0	0	3	19	1	0	1	1	0	0	1	3	22
2015	30	1229	62	20	746	42	History and Archaeology	5	5	146	29.2	10.31	4	0	0	0	0	0	0	0	3	7	0	0	0	0	0	0	2	2	9
2015	31	1225	19	8	1194	39	Information and Computing Sciences	6	10	200	20	35.95	9	0	0	0	0	0	0	0	3	12	1	0	3	3	1	0	7	12	24
2015	32	1221	9	15	1464	66	Research and Reproducibility	11	9	229	25.44	34.34	15	0	0	0	0	0	1	0	3	19	2	0	1	1	0	0	0	3	22
2015	33	1210	6	19	1714	67	Research and Reproducibility	11	10	163	16.3	62.61	3	1	0	0	0	1	0	0	3	7	1	2	1	3	0	0	7	11	18
2015	34	1203	75	15	676	36	Studies in Human Society	12	7	159	22.71	24.69	9	0	0	0	0	0	0	0	3	12	0	3	0	3	2	0	2	7	19
2015	35	1185	70	17	1304	50	Information and Computing Sciences	6	5	104	10.8	36.86	38	0	0	0	0	0	0	0	3	41	2	0	0	0	0	0	1	3	44
2015	36	1180	37	29	1035	80	Medical and Health Sciences	8	29	747	25.76	30.86	6	0	1	0	0	1	1	0	3	11	1	1	0	1	2	0	11	15	26
2015	37	1175	39	17	954	97	Medical and Health Sciences	8	7	189	27	30.82	7	0	0	0	0	0	1	0	3	11	0	1	0	1	0	0	3	4	15
2015	38	1169	74	8	698	6	Biological Sciences	1	7	127	18.14	7.9	5	0	0	0	0	0	0	0	3	8	0	0	0	0	0	0	1	1	9
2015	39	1158	2	3	1697	184	Medical and Health Sciences	8	14	287	20.5	29.21	5	0	0	0	0	0	0	0	3	8	4	0	1	1	1	0	5	11	19
2015	40	1157	91	43	536	2	Medical and Health Sciences	8	8	206	25.75	29.57	17	0	1	0	0	1	0	0	3	21	1	0	0	0	0	0	1	2	23
2015	41	1140	73	25	792	120	Medical and Health Sciences	8	12	303	25.25	12.56	17	0	0	0	0	0	0	0	3	20	2	0	1	1	0	0	1	4	24
2015	42	1136	123	27	142	19	Physical Sciences	9	4	143	35.75	22.65	5	0	0	0	0	0	1	0	3	9	1	0	0	0	0	0	2	3	12
2015	43	1128	80	65	413	49	Earth & Environmental Sciences	3	3	107	35.67	40.18	2	0	0	0	0	0	0	0	3	5	2	1	1	2	0	0	1	5	10
2015	44	1122	35	19	875	225	Medical and Health Sciences	8	13	319	24.54	29.97	15	0	0	0	0	0	0	0	3	18	1	0	1	1	1	0	5	8	26
2015	45	1116	81	22	406	67	Biological Sciences	1	5	135	27	0.2	6	0	0	0	0	0	1	0	3	10	1	2	0	2	1	0	2	6	16
2015	46	1116	68	22	632	28	Medical and Health Sciences	8	8	215	26.88	32	14	0	0	0	0	0	0	0	3	17	2	0	1	1	0	0	0	3	20
2015	47	1115	52	17	468	154	Physical Sciences	9	5	115	23	17.23	2	0	0	0	0	0	1	0	3	6	0	2	0	2	0	0	2	4	10
2015	48	1107	87	18	602	43	Biological Sciences	1	4	110	27.5	22.03	6	0	1	0	0	1	0	0	3	10	1	1	0	1	0	0	1	3	13
2015	49	1106	53	25	756	17	Studies in Human Society	12	6	125	20.83	11.07	5	0	0	0	0	0	0	0	3	8	1	0	1	1	0	0	3	5	13
2015	50	1090	55	32	767	92	Studies in Human Society	12	4	126	31.5	17.75	5	0	0	0	0	0	0	0	3	8	0	1	0	1	0	0	1	2	10
2016	1	8063	315	45	8943	201	Studies in Human Society	12	13	386	29.96	19.33	18	0	1	0	0	1	3	0	3	25	1	1	0	1	2	1	0	5	30
2016	2	4912	619	42	2615	277	Studies in Human Society	12	5	148	29.6	24.74	9	0	0	0	0	0	1	0	3	13	0	0	0	0	0	1	1	2	15
2016	3	4660	125	48	4584	110	Physical Sciences	9	9	217	24.11	48.25	6	0	0	0	0	0	0	0	3	9	0	1	0	1	0	0	0	1	10
2016	4	4319	536	63	1134	93	Physical Sciences	9	7	240	34.29	21.87	11	0	0	0	0	0	0	0	3	14	2	2	1	3	0	0	4	9	23
2016	5	4297	417	37	2252	216	Research and Reproducibility	11	7	191	27.29	26.77	12	0	0	0	0	0	0	0	3	15	1	1	0	1	0	1	2	5	20
2016	6	3753	506	28	1524	147	Medical and Health Sciences	8	8	264	33	4.46	14	0	0	0	0	0	0	0	3	17	1	1	3	4	0	0	6	11	28
2016	7	3735	356	48	1987	37	Studies in Human Society	12	22	536	24.36	29.79	30	4	0	0	0	4	1	0	3	38	2	0	0	0	0	1	0	3	41
2016	8	3101	347	23	1010	48	Medical and Health Sciences	8	16	449	28.06	31.01	20	0	0	0	0	0	0	0	3	23	3	0	0	0	0	0	0	3	26
2016	9	3047	217	44	2013	21	Information and Computing Sciences	6	7	190	27.14	41.25	7	0	0	0	0	0	0	0	3	10	0	0	0	0	0	0	3	3	13
2016	10	3020	350	28	1181	105	Physical Sciences	9	6	154	25.67	36.85	8	0	0	0	0	0	1	0	3	12	1	0	0	0	1	0	2	4	16
2016	11	2979	287	28	1261	15	Medical and Health Sciences	8	5	133	26.6	29.72	7	0	0	0	0	0	0	0	3	10	2	1	1	2	0	0	2	6	16
2016	13	2880	304	24	1376	49	Medical and Health Sciences	8	9	190	21.11	14.87	8	0	1	0	0	1	0	0	3	12	1	1	1	2	0	0	1	4	16
2016	14	2685	249	21	1786	122	Medical and Health Sciences	8	17	586	34.47	53.18	20	0	0	0	0	0	1	0	3	24	1	0	0	0	0	0	5	6	30
2016	15	2682	378	53	376	15	Earth & Environmental Sciences	3	5	175	35	21.45	8	0	0	0	0	0	1	0	3	12	1	0	0	0	0	0	1	2	14
2016	16	2645	349	11	639	74	Medical and Health Sciences	8	19	602	31.68	22.48	31	0	0	0	0	0	2	0	3	36	2	0	1	1	2	0	5	10	46
2016	17	2516	284	20	874	44	Biological Sciences	1	7	163	23.29	-9.36	7	0	0	0	0	0	0	0	3	10	3	2	0	2	0	0	1	6	16
2016	18	2474	259	25	986	15	Medical and Health Sciences	8	7	151	21.57	15.74	2	0	0	0	0	0	0	0	3	5	1	2	0	2	0	0	4	7	12
2016	19	2471	87	42	2573	176	Medical and Health Sciences	8	15	437	29.13	3.22	29	0	0	0	0	0	2	0	3	34	1	3	2	5	0	0	0	6	40
2016	20	2464	168	29	2133	150	Medical and Health Sciences	8	8	170	21.25	23.53	7	0	0	0	0	0	0	0	3	10	1	1	1	2	0	0	1	4	14
2016	21	2458	471	26	592	93	Medical and Health Sciences	8	9	227	25.22	25.45	13	0	0	0	0	0	0	0	3	16	0	0	0	0	1	0	0	1	17
2016	22	2451	289	17	642	17	Medical and Health Sciences	8	11	415	37.73	32.77	11	0	5	0	0	5	1	0	3	20	1	0	0	0	0	0	1	2	22
2016	23	2405	272	13	604	44	Medical and Health Sciences	8	2	43	21.5	53.19	1	0	0	0	0	0	0	0	3	4	0	0	0	0	0	0	0	0	4
2016	24	2403	277	34	390	29	Medical and Health Sciences	8	12	287	23.92	15.72	10	0	0	0	0	0	0	0	3	13	1	1	0	1	0	0	4	6	19
2016	25	2398	281	22	1039	10	Biological Sciences	1	18	410	22.78	47.12	31	0	0	0	0	0	0	0	3	34	0	2	0	2	0	0	3	5	39
2016	26	2374	164	41	1340	46	Biological Sciences	1	7	151	21.57	30.31	5	0	0	0	0	0	0	0	3	8	1	2	0	2	0	0	2	5	13
2016	27	2370	303	22	212	23	Biological Sciences	1	8	252	31.5	20.1	5	0	0	0	0	0	1	0	3	9	1	1	2	3	0	0	3	7	16
2016	28	2353	74	16	2633	17	Studies in Human Society	12	5	92	18.4	38.27	3	0	1	0	0	1	0	0	3	7	2	1	0	1	1	0	3	7	14
2016	29	2350	192	29	1804	70	Biological Sciences	1	5	143	28.6	49.43	5	0	0	0	0	0	0	0	3	8	0	0	0	0	0	0	1	1	9
2016	30	2340	347	20	407	16	Biological Sciences	1	5	119	23.8	0.68	9	0	0	0	0	0	0	0	3	12	0	0	1	1	0	0	2	3	15
2016	32	2261	286	21	119	12	Materials Science	7	6	153	25.5	17.83	5	0	0	0	0	0	0	0	3	8	1	0	0	0	0	0	2	3	11
2016	33	2257	218	32	1045	12	Studies in Human Society	12	5	132	26.4	24.3	7	0	0	0	0	0	1	0	3	11	5	1	1	2	1	0	1	9	20
2016	35	2237	303	23	331	9	Medical and Health Sciences	8	15	254	16.93	27.78	8	0	0	0	0	0	0	0	3	11	2	0	0	0	0	0	0	2	13
2016	36	2208	277	20	228	37	Earth & Environmental Sciences	3	6	124	20.67	15.98	6	0	0	0	0	0	0	0	3	9	2	0	1	1	0	0	1	4	13
2016	37	2171	333	19	660	63	Medical and Health Sciences	8	20	428	21.4	30.34	22	0	0	0	0	0	0	0	3	25	1	0	1	1	0	0	1	3	28
2016	38	2168	220	19	1299	42	Physical Sciences	9	6	180	30	44.79	6	0	0	0	0	0	0	0	3	9	2	0	0	0	0	0	1	3	12
2016	39	2160	237	21	631	71	Medical and Health Sciences	8	17	445	26.18	31.03	11	0	0	0	0	0	0	0	3	14	1	1	1	2	0	0	0	3	17
2016	40	2125	256	23	594	32	Earth & Environmental Sciences	3	8	242	30.25	14.27	7	0	0	0	0	0	0	0	3	10	1	0	0	0	0	0	1	2	12
2016	41	2102	185	16	1592	54	Studies in Human Society	12	13	422	32.46	15.51	16	0	1	0	0	1	0	0	3	20	5	0	0	0	1	2	1	9	29
2016	42	2091	193	25	576	36	Medical and Health Sciences	8	11	378	34.36	-3.51	15	0	0	0	0	0	0	0	3	18	2	1	4	5	3	0	3	13	31
2016	43	2078	242	18	172	11	History and Archaeology	5	4	125	31.25	18.78	3	0	0	0	0	0	0	0	3	6	2	0	0	0	0	0	3	5	11
2016	44	2067	259	25	206	16	Physical Sciences	9	7	206	29.43	31.58	4	0	0	0	0	0	0	0	3	7	2	1	0	1	0	0	2	5	12
2016	45	2061	233	3	504	20	Studies in Human Society	12	19	383	20.16	24.68	19	0	0	0	0	0	0	0	3	22	4	0	0	0	0	0	7	11	33
2016	46	2060	226	20	772	14	Medical and Health Sciences	8	12	309	25.75	32.31	14	0	0	0	0	0	1	0	3	18	1	0	2	2	1	9	4	17	35
2016	47	2051	186	27	925	52	Medical and Health Sciences	8	7	198	28.29	-3.47	14	0	0	0	0	0	1	0	3	18	1	0	0	0	2	0	3	6	24
2016	48	2047	0	3	3362	73	Research and Reproducibility	11	6	134	22.33	25.7	4	0	0	0	0	0	1	0	3	8	1	0	1	1	1	0	1	4	12
2016	50	1995	240	17	162	16	Earth & Environmental Sciences	3	6	207	34.5	4.25	10	0	0	0	0	0	0	0	3	13	0	1	0	1	0	0	4	5	18
2017	1	5876	168	21	8313	441	Medical and Health Sciences	8	17	431	25.35	15.83	24	0	0	0	0	0	0	0	3	27	2	1	0	1	0	0	3	6	33
2017	2	5060	21	9	7368	117	Research and Reproducibility	11	9	183	20.33	29.94	4	3	0	1	0	4	0	0	3	11	1	0	1	1	0	0	3	5	16
2017	3	4715	345	43	4098	74	Medical and Health Sciences	8	14	394	28.14	24.32	23	0	0	0	0	0	0	0	3	26	3	1	1	2	1	0	5	11	37
2017	4	4510	370	87	4413	108	Biological Sciences	1	6	164	27.33	8.34	4	0	0	0	0	0	0	0	3	7	0	0	0	0	0	0	2	2	9
2017	5	4410	440	29	1950	98	Studies in Human Society	12	6	120	20	42.01	4	0	0	0	0	0	3	0	3	10	1	1	0	1	0	0	1	3	13
2017	6	4281	206	34	3917	123	Biological Sciences	1	7	193	27.57	23.24	11	0	1	0	0	1	0	0	3	15	0	2	0	2	2	0	4	8	23
2017	7	4016	367	8	2956	60	Medical and Health Sciences	8	15	647	43.13	37.92	40	0	0	0	0	0	0	0	3	43	2	1	0	1	0	0	3	6	49
2017	8	3985	416	39	2431	68	Biological Sciences	1	6	254	42.33	-10.66	12	0	0	0	0	0	0	0	3	15	1	0	1	1	0	0	1	3	18
2017	9	3920	438	22	1976	59	Medical and Health Sciences	8	25	738	29.52	17.99	41	0	0	0	0	0	1	0	3	45	1	1	4	5	0	0	8	14	59
2017	10	3837	445	31	942	66	Biological Sciences	1	6	149	24.83	12.43	6	0	0	0	0	0	1	0	3	10	0	2	0	2	0	0	2	4	14
2017	11	3734	447	27	857	56	Earth & Environmental Sciences	3	5	163	32.6	-8.43	10	0	0	0	0	0	0	0	3	13	2	0	0	0	0	0	1	3	16
2017	12	3641	424	38	1758	44	Physical Sciences	9	8	193	24.12	46.02	6	0	0	0	0	0	1	0	3	10	2	0	0	0	0	0	2	4	14
2017	13	3588	385	47	1677	101	Medical and Health Sciences	8	12	347	28.92	15.84	20	0	0	0	0	0	0	0	3	23	2	1	1	2	0	0	2	6	29
2017	14	3526	284	15	3074	174	Medical and Health Sciences	8	10	270	27	36.55	18	0	0	0	0	0	0	0	3	21	1	0	0	0	0	0	2	3	24
2017	15	3443	384	37	926	60	Medical and Health Sciences	8	6	154	25.67	22.57	6	0	0	0	0	0	0	0	3	9	1	0	0	0	0	0	1	2	11
2017	16	3301	137	14	4708	24	Studies in Human Society	12	6	140	23.33	44.17	5	0	0	0	0	0	1	0	3	9	0	0	0	0	0	0	2	2	11
2017	17	3301	251	25	2271	19	Studies in Human Society	12	6	100	16.67	-2.12	3	0	0	0	0	0	0	0	3	6	0	0	0	0	1	0	1	2	8
2017	18	3281	291	12	1979	74	Medical and Health Sciences	8	10	377	27.7	31.23	19	0	0	0	0	0	0	0	3	22	1	0	0	0	1	0	0	2	24
2017	19	3192	203	17	3110	100	Medical and Health Sciences	8	17	358	21.06	27.6	14	0	0	0	0	0	0	0	3	17	2	0	0	0	0	0	0	2	19
2017	20	3186	289	19	2548	127	Medical and Health Sciences	8	9	341	37.89	11.09	19	0	0	0	0	0	1	0	3	23	0	2	1	3	0	2	0	5	28
2017	21	3154	388	44	1784	27	Earth & Environmental Sciences	3	6	152	25.33	34.18	9	0	0	0	0	0	0	0	3	12	1	1	0	1	0	0	1	3	15
2017	22	3103	257	20	2163	183	Medical and Health Sciences	8	11	267	24.27	21.55	15	0	0	0	0	0	0	0	3	18	0	0	0	0	0	0	4	4	22
2017	23	3008	344	24	918	103	Biological Sciences	1	8	157	19.62	25.26	7	0	0	0	0	0	0	0	3	10	0	1	0	1	2	0	2	5	15
2017	24	3002	336	25	750	20	Biological Sciences	1	6	137	22.83	21.87	5	0	0	0	0	0	0	0	3	8	2	0	0	0	0	0	1	3	11
2017	25	2991	376	17	742	49	Medical and Health Sciences	8	7	193	27.57	46.03	7	0	0	0	0	0	0	0	3	10	1	1	0	1	0	0	0	2	12
2017	26	2990	396	23	387	48	Medical and Health Sciences	8	17	561	33	27.21	36	0	2	0	0	2	0	0	3	41	0	0	0	0	0	0	0	0	41
2017	27	2990	131	30	4771	67	Biological Sciences	1	9	197	21.89	17.99	7	0	0	0	0	0	0	0	3	10	1	0	0	0	0	0	3	4	14
2017	28	2970	291	19	1558	116	Medical and Health Sciences	8	13	452	34.77	21.81	25	0	0	0	0	0	1	0	3	29	1	0	0	0	0	0	0	1	30
2017	29	2961	243	6	1580	33	Earth & Environmental Sciences	3	6	136	22.67	34.53	9	0	0	0	0	0	0	0	3	12	2	0	1	1	0	0	2	5	17
2017	30	2920	239	29	3151	39	History and Archaeology	5	9	267	29.67	40.48	10	0	0	0	0	0	0	0	3	13	0	1	3	4	0	1	2	7	20
2017	31	2917	362	21	896	30	Medical and Health Sciences	8	15	394	26.27	38.89	19	0	0	0	0	0	0	0	3	22	1	1	0	1	0	1	5	8	30
2017	32	2911	352	29	780	56	Medical and Health Sciences	8	14	420	30	22.7	23	0	0	0	0	0	2	0	3	28	2	2	1	3	0	0	6	11	39
2017	33	2907	327	14	995	90	Medical and Health Sciences	8	13	307	23.62	16.15	14	0	0	0	0	0	1	0	3	18	2	2	0	2	0	0	5	9	27
2017	34	2814	225	5	1878	54	Medical and Health Sciences	8	20	741	37.05	14.87	49	0	1	0	0	1	3	0	3	56	2	1	1	2	0	1	6	11	67
2017	35	2805	260	31	1550	92	Biological Sciences	1	8	233	29.12	19.69	12	0	0	0	0	0	1	0	3	16	1	0	1	1	1	0	6	9	25
2017	36	2791	143	14	2156	58	Biological Sciences	1	7	141	20.14	23.19	8	0	0	0	0	0	0	0	3	11	3	0	1	1	1	1	5	11	22
2017	37	2771	328	29	764	61	Biological Sciences	1	7	160	22.86	3.33	8	0	0	0	0	0	0	0	3	11	1	3	1	4	0	0	3	8	19
2017	39	2745	168	15	2269	38	Medical and Health Sciences	8	9	225	25	20.53	10	0	0	0	0	0	1	0	3	14	0	0	2	2	0	1	5	8	22
2017	40	2665	300	33	846	49	History and Archaeology	5	7	209	29.86	13.4	14	0	0	0	0	0	1	0	3	18	3	0	0	0	0	0	2	5	23
2017	42	2601	243	32	1225	49	Earth & Environmental Sciences	3	8	208	26	22.63	8	0	0	0	0	0	0	0	3	11	2	0	2	2	0	0	3	7	18
2017	43	2585	182	23	2226	61	Biological Sciences	1	11	251	22.82	20.88	13	0	0	0	0	0	0	0	3	16	0	0	3	3	0	0	0	3	19
2017	44	2560	480	35	620	68	Medical and Health Sciences	8	9	250	27.78	10.46	12	0	2	0	0	2	1	0	3	18	1	0	0	0	0	0	0	1	19
2017	45	2558	151	33	2284	43	Biological Sciences	1	11	254	23.09	9.87	7	0	0	0	0	0	0	0	3	10	0	2	0	2	0	0	3	5	15
2017	46	2546	247	32	1014	63	History and Archaeology	5	10	319	31.9	11.36	18	0	0	0	0	0	0	0	3	21	0	1	3	4	0	0	2	6	27
2017	47	2494	309	20	299	13	History and Archaeology	5	9	247	27.44	27.59	13	0	0	0	0	0	0	0	3	16	3	0	0	0	0	0	4	7	23
2017	48	2490	153	11	2816	57	Medical and Health Sciences	8	19	517	27.21	51.74	29	0	0	0	0	0	0	0	3	32	4	0	0	0	0	7	0	11	43
2017	49	2457	244	5	1276	89	Medical and Health Sciences	8	9	257	28.56	35.64	12	0	0	0	0	0	0	0	3	15	1	2	2	4	0	0	1	6	21
2017	50	2434	194	18	1544	1	Biological Sciences	1	6	158	26.33	19.47	8	0	0	0	0	0	0	0	3	11	1	1	0	1	0	0	1	3	14
2018	1	10724	446	51	16857	21	Medical and Health Sciences	8	13	251	19.31	38.26	7	0	0	0	0	0	0	0	3	10	3	0	0	0	0	0	4	7	17
2018	2	8602	499	57	7544	53	Information and Computing Sciences	6	7	180	25.71	38.33	10	0	0	0	0	0	0	0	3	13	1	1	1	2	0	0	3	6	19
2018	3	6854	326	33	8650	62	Medical and Health Sciences	8	13	512	39.38	25.58	24	3	3	0	0	6	2	0	3	35	2	0	1	1	0	0	8	11	46
2018	4	5694	439	64	4820	34	Earth & Environmental Sciences	3	6	174	29	21.33	8	0	0	0	0	0	0	0	3	11	8	0	0	0	1	0	2	10	21
2018	5	5667	305	9	8257	31	Medical and Health Sciences	8	13	368	28.31	24.31	22	0	0	0	0	0	1	0	3	26	2	1	0	1	0	1	4	8	34
2018	6	4993	232	15	8835	65	Medical and Health Sciences	8	14	450	32.14	16.67	28	1	0	0	0	1	2	0	3	34	2	0	0	0	0	1	5	8	42
2018	7	4937	434	32	4687	25	Earth & Environmental Sciences	3	8	207	25.88	34.67	7	1	0	0	0	1	1	0	3	12	0	0	0	0	0	0	5	5	17
2018	8	4498	128	16	5683	42	Medical and Health Sciences	8	14	468	33.43	33.53	24	0	4	0	0	4	1	0	3	32	1	0	0	0	0	0	0	1	33
2018	9	4335	235	25	8652	22	Earth & Environmental Sciences	3	5	259	51.8	1.72	10	0	0	0	0	0	0	0	3	13	0	1	0	1	0	0	2	3	16
2018	10	4237	116	27	5678	21	Earth & Environmental Sciences	3	7	213	30.43	23.83	9	1	1	0	0	2	0	0	3	14	2	1	1	2	0	0	5	9	23
2018	11	4219	356	42	2452	27	Physical Sciences	9	6	135	22.5	37.36	3	0	0	0	0	0	0	0	3	6	1	0	0	0	0	0	2	3	9
2018	12	4154	241	44	4997	68	Medical and Health Sciences	8	24	588	24.5	16.22	39	0	0	0	0	0	0	0	3	42	1	4	1	5	0	0	11	17	59
2018	13	4134	84	14	8091	5	Biological Sciences	1	7	214	30.57	3.05	9	0	0	0	0	0	0	0	3	12	0	0	0	0	0	0	2	2	14
2018	14	4081	384	30	3858	55	Medical and Health Sciences	8	7	218	31.14	7.97	17	0	1	0	0	1	0	0	3	21	1	0	0	0	1	0	2	3	24
2018	15	4006	295	26	3306	51	Studies in Human Society	12	16	510	31.88	21.21	16	0	0	0	0	0	1	0	3	20	1	0	0	0	0	0	7	8	28
2018	16	3805	32	3	12459	10	Medical and Health Sciences	8	9	290	32.22	9.6	10	0	0	0	0	0	0	0	3	13	0	0	1	1	0	0	2	3	16
2018	17	3629	301	36	2732	93	Medical and Health Sciences	8	18	478	26.56	34.93	20	0	0	0	0	0	0	0	3	23	3	1	0	1	0	0	0	4	27
2018	18	3585	228	17	6802	3	Information and Computing Sciences	6	14	211	15.07	37.17	8	0	0	0	0	0	0	0	3	11	0	1	0	1	0	0	4	5	16
2018	19	3555	376	13	1401	11	Earth & Environmental Sciences	3	7	200	28.57	23.86	12	0	0	0	0	0	2	0	3	17	2	1	1	2	0	0	2	6	23
2018	20	3404	185	20	4124	78	Medical and Health Sciences	8	21	587	27.95	39.82	24	0	0	0	0	0	1	0	3	28	2	1	0	1	0	0	6	9	37
2018	21	3339	294	14	2064	40	Medical and Health Sciences	8	17	448	26.35	31.66	24	0	0	0	0	0	1	0	3	28	2	1	1	2	0	0	3	7	35
2018	22	3315	317	23	1674	45	Medical and Health Sciences	8	7	143	20.43	39.38	4	0	0	0	0	0	1	0	3	8	0	0	0	0	0	0	2	2	10
2018	23	3287	186	30	3190	29	Medical and Health Sciences	8	17	647	38.06	32.35	27	0	1	0	0	1	4	0	3	35	3	0	0	0	0	18	0	21	56
2018	24	3282	291	18	1739	26	History and Archaeology	5	5	158	31.6	21.09	5	0	0	0	0	0	0	0	3	8	2	1	0	1	0	0	2	5	13
2018	25	3252	140	22	4070	61	Medical and Health Sciences	8	11	297	27	28.75	8	0	1	0	0	1	0	0	3	12	2	2	1	3	0	0	0	5	17
2018	26	3218	299	35	2076	10	Earth & Environmental Sciences	3	4	169	42.45	34.8	5	0	0	0	0	0	0	0	3	8	0	1	1	2	1	0	2	4	12
2018	27	3066	28	29	4839	57	Medical and Health Sciences	8	8	329	41.12	21.09	7	0	0	0	0	0	0	0	3	10	0	1	0	1	0	0	0	1	11
2018	28	3008	98	15	6795	22	Earth & Environmental Sciences	3	5	121	24.2	34.05	3	0	0	0	0	0	0	0	3	6	1	0	0	0	0	0	2	3	9
2018	29	2984	126	14	4113	71	Medical and Health Sciences	8	10	300	30	29.75	18	0	0	0	0	0	1	0	3	22	1	0	0	0	0	0	1	2	24
2018	30	2983	2	6	5258	25	Studies in Human Society	12	8	182	22.75	7.57	15	0	0	0	0	0	0	0	3	18	1	3	0	3	0	0	3	7	25
2018	31	2980	18	11	13002	3	Studies in Human Society	12	11	255	23.18	37.66	9	0	0	0	0	0	0	0	3	12	6	1	0	1	1	0	1	8	20
2018	32	2980	315	11	2524	46	Medical and Health Sciences	8	20	435	21.75	28.39	16	0	3	0	0	3	0	0	3	22	0	0	0	0	1	0	0	0	22
2018	33	2945	16	18	9661	32	Studies in Human Society	12	1	25	25	8.88	1	0	0	0	0	0	0	0	3	4	0	1	0	1	0	1	0	2	6
2018	34	2937	289	7	1858	21	Medical and Health Sciences	8	12	362	30.17	35.53	16	0	0	0	0	0	1	0	3	20	1	0	0	0	0	0	5	6	26
2018	35	2935	342	18	558	5	Physical Sciences	9	5	129	25.8	26.53	7	0	0	0	0	0	0	0	3	10	1	0	3	3	0	0	5	9	19
2018	36	2930	4	3	7589	0	Studies in Human Society	12	5	104	20.8	27.1	4	0	0	0	0	0	0	0	3	7	1	1	1	2	1	0	3	6	13
2018	37	2900	277	23	1266	34	History and Archaeology	5	6	131	21.83	32.27	4	0	1	0	0	1	0	0	3	8	0	2	0	2	0	0	1	3	11
2018	38	2820	5	9	9928	14	Research and Reproducibility	11	8	177	22.12	23.78	8	0	0	0	0	0	1	0	3	12	0	1	1	2	0	0	2	4	16
2018	39	2784	244	15	2184	92	Medical and Health Sciences	8	11	243	22.09	30.18	22	0	0	0	0	0	0	0	3	25	1	0	1	1	0	0	4	6	31
2018	40	2769	170	8	3667	17	Medical and Health Sciences	8	32	1097	34.28	24.28	58	0	1	0	0	1	6	0	3	68	8	1	1	2	0	0	13	23	91
2018	42	2714	120	11	2875	17	Medical and Health Sciences	8	13	315	24.23	28.35	9	0	1	0	0	1	0	0	3	13	2	0	2	2	0	0	2	6	19
2018	43	2708	350	24	878	16	Medical and Health Sciences	8	18	398	22.11	-1.39	24	0	0	0	0	0	0	0	3	27	1	0	0	0	0	5	0	6	33
2018	44	2666	1	2	5490	3	Studies in Human Society	12	7	181	25.86	17.93	7	0	0	0	0	0	0	0	3	10	1	0	0	0	0	0	0	1	11
2018	45	2657	353	17	1072	42	Medical and Health Sciences	8	8	335	41.88	13.57	18	0	1	0	0	1	1	0	3	23	0	1	2	3	0	0	1	4	27
2018	47	2595	290	34	861	11	History and Archaeology	5	7	233	33.29	10.75	9	0	0	0	0	0	1	0	3	13	3	1	1	2	1	0	2	7	20
2018	48	2586	26	25	5462	7	Medical and Health Sciences	8	15	301	20.07	47.62	16	0	0	0	0	0	0	0	3	19	2	2	2	4	0	0	4	10	29
2018	49	2584	307	12	348	39	Medical and Health Sciences	8	6	271	45.17	10.83	11	0	0	0	0	0	0	0	3	14	2	0	0	0	0	0	1	3	17
2018	50	2554	202	30	1524	22	History and Archaeology	5	5	151	30.2	25.47	4	0	0	0	0	0	0	0	3	7	0	1	2	3	0	0	1	4	11
